# Supplementary material for: The Influence of Horse Age, High-Pressure Technique and Various Heat Treatment Methods on the Quality of Horse Meat
Source: Molecules. 2025 Sep 15;30(18):3749. doi: 10.3390/molecules30183749 (PMC12472574; doi:10.3390/molecules30183749)
Supplement: Supplementary file 1 [file molecules-30-03749-s001.zip]

Archive with 1 entries (1 files):
- molecules-3827070-supplementary.pdf
